# Supplementary material for: Efficacy and Safety of Chemotherapy Combined with Hormonal Therapy in Heavily Pretreated Advanced Epithelial Ovarian, Fallopian Tube, or Primary Peritoneal Cancer (ELSA/KGOG3049): A Multicenter Pilot Study
Source: Cancers (Basel). 2025 Jul 12;17(14):2320. doi: 10.3390/cancers17142320 (PMC12293222; doi:10.3390/cancers17142320)
Supplement: Supplementary file 1 [file cancers-17-02320-s001.zip]

Archive with 1 entries (1 files):
- cancers-3724313-supplementary.pdf
